# Supplementary material for: Association between Psoriasis and Renal Functions: An Integration Study of Observational Study and Mendelian Randomization
Source: Biomedicines. 2024 Jan 22;12(1):249. doi: 10.3390/biomedicines12010249 (PMC10813483; doi:10.3390/biomedicines12010249)
Supplement: Supplementary file 1 [file biomedicines-12-00249-s001.zip]

Archive with 2 entries (2 files):
- Supplementary File.pdf
- Supplementary Table S6 and S11.xlsx
