# Supplementary material for: Association between Psoriasis and Renal Functions: An Integration Study of Observational Study and Mendelian Randomization
Source: Biomedicines. 2024 Jan 22;12(1):249. doi: 10.3390/biomedicines12010249 (PMC10813483; doi:10.3390/biomedicines12010249)
Supplement: Supplementary file 1 [file biomedicines-12-00249-s001.zip › Supplementary Table S6 and S11.xlsx]

## Sheet: Table S6
Table S6 Genetic variants used as potential instruments in the reverse Mendelian randomization analyses
Exposure	Outcome	Chr	Positon	SNP	Effect allele	Other allele	expo-beta	expo-pval	expo-SE	out-beta	out-pval	out-SE
eGFRcreat	Psoriasis	1	100342807	rs11166440	A	G	0.002051	1.099e-08	0.0003588	-0.0462598	0.111757	0.0290879
eGFRcreat	Psoriasis	1	186689080	rs1119066	A	C	0.002706	1.957e-08	0.0004819	0.042847	0.351939	0.0460307
eGFRcreat	Psoriasis	1	16231196	rs11260709	T	C	0.002389	1.874e-10	0.000375	0.0455151	0.147857	0.0314517
eGFRcreat	Psoriasis	1	18481459	rs11261022	A	C	-0.002713	3.67e-14	0.0003583	-0.0007973	0.978157	0.0291181
eGFRcreat	Psoriasis	1	205568730	rs12024377	A	G	0.00201	4.245e-08	0.0003667	-0.0221223	0.446385	0.0290527
eGFRcreat	Psoriasis	1	112715671	rs12736457	C	G	0.0056	8.787e-27	0.0005227	-0.0044921	0.916826	0.0430137
eGFRcreat	Psoriasis	1	55253035	rs17413465	A	C	0.002518	1.355e-08	0.0004434	0.0333184	0.403353	0.0398713
eGFRcreat	Psoriasis	1	82492188	rs1887252	C	G	-0.002889	7.447e-16	0.0003584	0.0392833	0.182327	0.0294561
eGFRcreat	Psoriasis	1	243306367	rs2490391	A	C	-0.002497	5.458e-13	0.0003461	0.0183008	0.520019	0.0284476
eGFRcreat	Psoriasis	1	150968149	rs267738	T	G	-0.005007	1.331e-32	0.0004211	0.0486932	0.173131	0.0357457
eGFRcreat	Psoriasis	1	56250236	rs2792796	T	C	-0.002084	3.138e-09	0.0003518	-0.0094561	0.750184	0.0296992
eGFRcreat	Psoriasis	1	180936558	rs3795503	T	C	0.002156	1.506e-08	0.0003808	-0.0143296	0.626171	0.0294168
eGFRcreat	Psoriasis	1	163769713	rs3845534	A	G	-0.001903	3.91e-08	0.0003463	0.0216471	0.444653	0.0283205
eGFRcreat	Psoriasis	1	201047168	rs3850625	A	G	0.004806	3.566e-18	0.0005529	0.0369624	0.362801	0.0406162
eGFRcreat	Psoriasis	1	109303656	rs407102	T	C	0.003086	3.8e-16	0.0003789	0.00887764	0.768074	0.0301044
eGFRcreat	Psoriasis	1	228344494	rs417237	T	G	0.002019	1.141e-08	0.0003538	-0.0377452	0.186549	0.0285763
eGFRcreat	Psoriasis	1	170680136	rs4656220	T	C	0.002143	1.596e-09	0.0003551	-0.0738901	0.0138899	0.0300354
eGFRcreat	Psoriasis	1	45573405	rs499600	T	G	-0.003703	8.932e-15	0.0004776	-0.0066121	0.869777	0.0403322
eGFRcreat	Psoriasis	1	15588050	rs6667182	T	C	-0.004284	2.22e-23	0.00043	0.0553857	0.0610337	0.0295667
eGFRcreat	Psoriasis	1	47536775	rs688540	A	G	-0.003111	2.297e-08	0.0005567	-0.0542628	0.207262	0.0430271
eGFRcreat	Psoriasis	1	220817829	rs7514450	T	C	0.002222	1.475e-10	0.0003467	-0.0172396	0.542739	0.0283231
eGFRcreat	Psoriasis	1	214571550	rs7535253	T	C	0.002307	4.855e-08	0.0004227	0.0213852	0.525527	0.0336855
eGFRcreat	Psoriasis	1	93585354	rs7543734	C	G	0.00312	9.58e-11	0.000482	-0.0505614	0.162765	0.0362231
eGFRcreat	Psoriasis	1	184702964	rs78444298	A	G	-0.010669	2.527e-14	0.0014001	0.137468	0.204843	0.108424
eGFRcreat	Psoriasis	1	207877778	rs78986840	T	C	-0.004479	1.366e-09	0.0007392	0.085624	0.195991	0.0662182
eGFRcreat	Psoriasis	1	23376038	rs9887775	A	G	-0.003455	5.154e-15	0.0004416	-0.0184566	0.604876	0.0356716
eGFRcreat	Psoriasis	2	151509261	rs10432479	T	C	-0.002077	4.233e-09	0.0003536	0.0336378	0.250676	0.0292832
eGFRcreat	Psoriasis	2	210675783	rs1047891	A	C	-0.006515	3.586e-64	0.0003852	0.0625772	0.0380443	0.0301668
eGFRcreat	Psoriasis	2	219493476	rs1050816	T	C	0.002936	1.744e-15	0.0003689	0.00683663	0.820062	0.0300557
eGFRcreat	Psoriasis	2	151379015	rs113572081	C	G	-0.002741	4.921e-08	0.0005026	0.0578131	0.109112	0.0360836
eGFRcreat	Psoriasis	2	121231308	rs11694902	A	G	0.004132	2.135e-16	0.000503	-0.0163565	0.754851	0.0523827
eGFRcreat	Psoriasis	2	43571653	rs11884742	A	G	-0.002327	3.611e-10	0.0003711	-0.0085559	0.786705	0.0316193
eGFRcreat	Psoriasis	2	148018869	rs12989250	A	G	-0.00256	1.231e-11	0.0003777	0.0205208	0.489346	0.0296823
eGFRcreat	Psoriasis	2	120178916	rs140179699	A	G	0.007306	1.164e-11	0.0010769	-0.0701564	0.176944	0.0519591
eGFRcreat	Psoriasis	2	216801065	rs1548945	T	C	0.003679	1.269e-24	0.0003591	0.0337679	0.239863	0.0287306
eGFRcreat	Psoriasis	2	11975353	rs1595810	A	G	-0.002371	4.401e-08	0.0004332	0.0248927	0.456295	0.0334148
eGFRcreat	Psoriasis	2	54693831	rs168505	T	C	-0.002675	2.182e-14	0.0003502	0.0220169	0.454868	0.0294609
eGFRcreat	Psoriasis	2	120548864	rs17050272	A	G	-0.002161	1.29e-09	0.0003562	-0.0194964	0.489163	0.0281886
eGFRcreat	Psoriasis	2	218421818	rs17462630	C	G	0.002406	4.319e-09	0.0004097	0.053196	0.0736461	0.0297382
eGFRcreat	Psoriasis	2	176128855	rs187355703	C	G	0.010107	9.453e-19	0.0011431	-0.114661	0.215731	0.0926206
eGFRcreat	Psoriasis	2	40453009	rs2301343	T	G	-0.002299	9.079e-09	0.0004001	0.0271084	0.370384	0.0302632
eGFRcreat	Psoriasis	2	177260414	rs34468415	A	G	-0.002833	2.763e-15	0.0003585	-0.0004289	0.988791	0.0305326
eGFRcreat	Psoriasis	2	169139071	rs35472707	T	C	-0.007542	9.533e-20	0.0008293	0.0065143	0.943951	0.0926572
eGFRcreat	Psoriasis	2	226933	rs3791221	A	G	0.002138	3e-09	0.0003604	0.0282937	0.332803	0.0292144
eGFRcreat	Psoriasis	2	169330595	rs3845731	A	G	0.002946	9.07e-12	0.000432	0.0354663	0.337217	0.0369564
eGFRcreat	Psoriasis	2	16534140	rs4441471	A	G	0.002201	1.055e-08	0.0003847	0.00072453	0.980732	0.0299994
eGFRcreat	Psoriasis	2	18494999	rs4567937	A	G	-0.003186	6.402e-18	0.0003694	-0.0412684	0.202878	0.0324082
eGFRcreat	Psoriasis	2	169349552	rs4668134	A	T	-0.010187	1.584e-10	0.0015925	0.149833	0.242404	0.128172
eGFRcreat	Psoriasis	2	73668638	rs6546869	A	G	0.006087	1.662e-48	0.0004159	0.013773	0.708231	0.0368031
eGFRcreat	Psoriasis	2	102549866	rs72995641	A	G	-0.002592	1.388e-09	0.0004279	-0.0023488	0.946415	0.034947
eGFRcreat	Psoriasis	2	187264942	rs75267082	A	T	0.003397	1.149e-09	0.0005581	-0.0546805	0.32183	0.0551936
eGFRcreat	Psoriasis	2	158954179	rs7565830	A	G	-0.002225	8.768e-09	0.0003867	0.0271186	0.361954	0.0297468
eGFRcreat	Psoriasis	2	229800587	rs7592697	T	C	-0.002036	3.183e-08	0.0003681	0.0212932	0.482003	0.0302855
eGFRcreat	Psoriasis	2	27518370	rs780094	T	C	0.004601	4.163e-38	0.0003565	0.0664892	0.0237482	0.0294047
eGFRcreat	Psoriasis	2	15642347	rs807624	T	G	0.003376	1.525e-20	0.0003633	0.0442673	0.149251	0.0306947
eGFRcreat	Psoriasis	2	176109376	rs863678	T	G	-0.002584	5.035e-12	0.0003742	0.019659	0.507223	0.0296441
eGFRcreat	Psoriasis	2	61380375	rs988911	A	G	-0.00288	1.433e-08	0.000508	-0.0346172	0.457338	0.0465762
eGFRcreat	Psoriasis	3	186085743	rs112545201	T	C	-0.004215	8.786e-17	0.0005066	-0.0644678	0.166031	0.0465447
eGFRcreat	Psoriasis	3	186715050	rs11919484	T	G	-0.002321	3.981e-10	0.0003711	-0.0279035	0.354352	0.0301275
eGFRcreat	Psoriasis	3	142031968	rs1397764	A	G	0.004656	7.825e-34	0.000384	0.0725466	0.0239547	0.0321308
eGFRcreat	Psoriasis	3	141935915	rs148579608	T	C	-0.006739	1.011e-08	0.0011763	-0.157345	0.253718	0.137857
eGFRcreat	Psoriasis	3	52818881	rs35004449	T	G	0.002701	2.562e-12	0.0003859	0.0413641	0.183989	0.0311343
eGFRcreat	Psoriasis	3	136212744	rs3905668	A	G	-0.00255	2.812e-11	0.000383	0.0165457	0.612255	0.0326437
eGFRcreat	Psoriasis	3	185630563	rs4687477	T	C	0.002602	9.933e-13	0.0003649	0.0298114	0.308496	0.0292733
eGFRcreat	Psoriasis	3	64014788	rs66473811	T	C	0.003072	2.016e-10	0.000483	0.0462858	0.32758	0.0472787
eGFRcreat	Psoriasis	3	30708912	rs6780429	A	C	-0.002002	6.702e-09	0.0003453	-0.0156752	0.580128	0.0283356
eGFRcreat	Psoriasis	3	48402409	rs7651407	T	C	0.002651	1.56e-11	0.0003932	0.038441	0.179914	0.0286655
eGFRcreat	Psoriasis	3	121938746	rs9868185	A	G	0.002653	1.503e-14	0.0003451	-0.0157345	0.581001	0.0285086
eGFRcreat	Psoriasis	4	76490987	rs13146355	A	G	-0.007419	8.31e-102	0.0003463	-0.0127156	0.651965	0.0281922
eGFRcreat	Psoriasis	4	80243569	rs1458038	T	C	0.003197	3.601e-17	0.0003795	-0.0072312	0.807149	0.0296234
eGFRcreat	Psoriasis	4	51821773	rs1910738	T	G	0.002278	1.151e-08	0.0003992	-0.0279203	0.367578	0.0309875
eGFRcreat	Psoriasis	4	102891342	rs223308	A	G	-0.002702	2.997e-15	0.0003425	-0.0357975	0.204413	0.0282074
eGFRcreat	Psoriasis	4	3194302	rs363092	A	C	-0.002179	5.553e-10	0.0003513	-0.0232429	0.409527	0.0281826
eGFRcreat	Psoriasis	4	10270805	rs6833292	T	C	0.001968	1.082e-08	0.0003442	-0.020699	0.467121	0.0284651
eGFRcreat	Psoriasis	4	114577301	rs71606723	A	T	0.002893	9.256e-13	0.0004052	0.0281607	0.345689	0.0298634
eGFRcreat	Psoriasis	4	76357704	rs72657817	T	C	0.006466	2.235e-08	0.0011562	0.0600273	0.567907	0.105101
eGFRcreat	Psoriasis	4	23811486	rs7667050	T	C	0.002031	2.977e-09	0.0003423	0.0392585	0.162466	0.0281056
eGFRcreat	Psoriasis	4	108772770	rs7687209	T	C	0.002172	1.465e-09	0.0003592	-0.0345604	0.232122	0.028923
eGFRcreat	Psoriasis	5	69402341	rs10064264	T	C	-0.00191	2.937e-08	0.0003444	0.00706963	0.804919	0.0286236
eGFRcreat	Psoriasis	5	132454970	rs115926813	A	G	-0.005442	1.236e-09	0.0008957	-0.161201	0.0865028	0.0940415
eGFRcreat	Psoriasis	5	177363806	rs116402366	A	G	0.006695	2.623e-10	0.0010594	0.0584442	0.499526	0.0865539
eGFRcreat	Psoriasis	5	39421634	rs11951093	A	G	-0.005581	2.045e-54	0.0003593	0.0495325	0.0865147	0.0288976
eGFRcreat	Psoriasis	5	132890977	rs12163971	A	C	-0.003229	4.331e-12	0.0004663	0.11987	0.00222485	0.0391929
eGFRcreat	Psoriasis	5	34504172	rs13157326	A	G	-0.002706	2.945e-12	0.0003877	0.0167671	0.55797	0.0286196
eGFRcreat	Psoriasis	5	132096996	rs27879	A	C	-0.001974	1.858e-08	0.000351	0.033349	0.246532	0.0287786
eGFRcreat	Psoriasis	5	79026827	rs3797537	A	G	0.00212	1.857e-08	0.0003768	0.0113426	0.719974	0.0316396
eGFRcreat	Psoriasis	5	177386403	rs3812036	T	C	-0.006869	3.193e-64	0.0004059	0.077662	0.00997195	0.0301389
eGFRcreat	Psoriasis	5	39950164	rs495237	T	G	0.002861	5.471e-13	0.0003967	-0.0484253	0.162729	0.0346898
eGFRcreat	Psoriasis	5	53719333	rs55859764	A	C	-0.002233	2.751e-10	0.0003537	0.026191	0.363459	0.0288195
eGFRcreat	Psoriasis	5	68446211	rs55938024	A	G	-0.006457	1.372e-26	0.0006051	-0.0360334	0.410415	0.0437743
eGFRcreat	Psoriasis	5	498120	rs6555317	A	G	0.002385	6.446e-09	0.0004108	-0.0029271	0.925396	0.0312588
eGFRcreat	Psoriasis	5	68748067	rs78660602	A	G	-0.005728	7.394e-22	0.0005961	-0.0207885	0.590652	0.0386483
eGFRcreat	Psoriasis	5	54002886	rs79760705	T	G	0.005609	2.553e-24	0.0005512	-0.0126016	0.770781	0.0432519
eGFRcreat	Psoriasis	6	43363018	rs10498755	T	C	-0.004914	6.043e-15	0.0006297	0.0252945	0.660192	0.0575335
eGFRcreat	Psoriasis	6	160154334	rs11753995	A	G	0.003358	4.575e-13	0.000464	-0.021623	0.591131	0.0402516
eGFRcreat	Psoriasis	6	160212075	rs12207180	A	T	-0.008522	1.209e-56	0.0005373	0.0485008	0.282824	0.0451593
eGFRcreat	Psoriasis	6	108696843	rs1268176	A	G	0.002728	7.053e-14	0.0003643	-0.0050841	0.859844	0.0287932
eGFRcreat	Psoriasis	6	41723085	rs13200335	A	C	0.002361	1.5e-11	0.0003498	0.0373369	0.193194	0.0286944
eGFRcreat	Psoriasis	6	160138202	rs1871388	T	G	0.005039	4.382e-09	0.0008585	-0.115809	0.0527145	0.0597797
eGFRcreat	Psoriasis	6	26384865	rs2072806	C	G	0.003238	2.033e-09	0.0005401	-0.125161	0.0067708	0.0462205
eGFRcreat	Psoriasis	6	160253525	rs316010	T	C	-0.007926	9.586e-45	0.0005648	0.0716683	0.1974	0.0556002
eGFRcreat	Psoriasis	6	133890144	rs3777891	T	C	0.002287	2.775e-09	0.0003848	0.0701479	0.0404772	0.0342378
eGFRcreat	Psoriasis	6	133528651	rs3822939	A	G	-0.002807	3.076e-16	0.0003436	-0.0650567	0.0207812	0.0281395
eGFRcreat	Psoriasis	6	25848683	rs62394289	A	G	0.003651	3.234e-12	0.0005241	0.0457372	0.260134	0.0406165
eGFRcreat	Psoriasis	6	154537231	rs62432759	A	G	-0.002494	7.563e-09	0.0004317	0.00749858	0.820675	0.0330805
eGFRcreat	Psoriasis	6	52765355	rs6458868	T	C	-0.002128	3.496e-09	0.0003602	0.00270719	0.925588	0.0289858
eGFRcreat	Psoriasis	6	7203481	rs6921580	C	G	0.002735	1.606e-14	0.0003562	-0.0166339	0.566581	0.0290248
eGFRcreat	Psoriasis	6	32201368	rs8192574	A	G	0.005871	7.469e-11	0.0009017	-0.0396417	0.629677	0.0822131
eGFRcreat	Psoriasis	6	44062274	rs833805	A	G	0.003932	6.943e-10	0.0006375	-0.0496315	0.283297	0.0462574
eGFRcreat	Psoriasis	6	43838872	rs881858	A	G	-0.005595	1.149e-49	0.0003776	0.0259136	0.393066	0.0303413
eGFRcreat	Psoriasis	6	43595340	rs9333535	A	G	0.003481	1.275e-09	0.0005734	0.0613618	0.158835	0.0435499
eGFRcreat	Psoriasis	6	130035463	rs9375694	A	G	0.002596	4.63e-12	0.0003753	0.0255306	0.427113	0.0321487
eGFRcreat	Psoriasis	6	131560938	rs9375818	A	G	-0.002643	3.242e-10	0.0004204	0.0162213	0.598224	0.0307831
eGFRcreat	Psoriasis	7	151717955	rs10224002	A	G	0.006845	2.737e-66	0.000398	-0.0157145	0.637519	0.0333519
eGFRcreat	Psoriasis	7	1246556	rs13230509	C	G	-0.005525	4.037e-37	0.000434	0.0540136	0.0713378	0.0299522
eGFRcreat	Psoriasis	7	156465485	rs2365286	A	G	-0.003347	2.084e-17	0.0003943	0.00864455	0.781169	0.0311184
eGFRcreat	Psoriasis	7	127817174	rs325442	A	G	0.002074	3.024e-09	0.0003498	0.0412683	0.169081	0.0300097
eGFRcreat	Psoriasis	7	66144830	rs35072105	A	G	-0.002108	1.971e-09	0.0003513	0.0384494	0.18003	0.0286794
eGFRcreat	Psoriasis	7	128936032	rs3757387	T	C	0.002914	2.478e-16	0.0003555	-0.0684197	0.0160506	0.0284163
eGFRcreat	Psoriasis	7	17244953	rs4410790	T	C	-0.002286	1.923e-10	0.000359	0.0127165	0.668581	0.0297048
eGFRcreat	Psoriasis	7	77824040	rs55759218	A	G	-0.003904	6.091e-24	0.0003869	-0.0189768	0.556634	0.0322818
eGFRcreat	Psoriasis	7	129924294	rs62491533	T	C	-0.002741	2.108e-09	0.0004576	0.0128262	0.75066	0.0403631
eGFRcreat	Psoriasis	7	33056076	rs6948759	T	C	-0.002577	1.012e-09	0.000422	0.0600965	0.0904649	0.0354981
eGFRcreat	Psoriasis	7	155871992	rs6971211	T	C	-0.002867	3.1e-15	0.0003635	-0.0142369	0.617644	0.0285198
eGFRcreat	Psoriasis	7	46714086	rs700753	C	G	0.003295	7.504e-20	0.0003613	0.0318538	0.320487	0.0320636
eGFRcreat	Psoriasis	7	50672041	rs73116829	A	G	-0.004256	1.64e-13	0.0005771	-0.0008147	0.980826	0.0338999
eGFRcreat	Psoriasis	7	155812377	rs9333592	T	C	0.004337	1.411e-08	0.0007647	0.0789177	0.216441	0.0638468
eGFRcreat	Psoriasis	8	86234980	rs10086569	T	C	0.002774	5.734e-12	0.0004029	-0.0111901	0.745241	0.0344394
eGFRcreat	Psoriasis	8	8814452	rs11784052	T	C	0.002726	9.777e-15	0.000352	-0.0045084	0.873105	0.0282273
eGFRcreat	Psoriasis	8	75571004	rs1913641	T	G	-0.002001	4.773e-09	0.0003418	-0.0154818	0.58969	0.028708
eGFRcreat	Psoriasis	8	6531012	rs2442604	T	C	-0.001981	9.179e-09	0.0003448	-0.0177655	0.530799	0.0283437
eGFRcreat	Psoriasis	8	125464631	rs2954017	T	C	0.002635	3.176e-11	0.000397	-0.0415593	0.140024	0.0281624
eGFRcreat	Psoriasis	8	85448853	rs4566	T	G	0.002033	1.028e-08	0.000355	-0.0423053	0.1631	0.0303324
eGFRcreat	Psoriasis	8	22634630	rs7838146	T	C	-0.002085	1.177e-08	0.0003655	0.014135	0.620525	0.0285495
eGFRcreat	Psoriasis	8	119881968	rs78936994	T	G	0.002425	1.024e-08	0.0004234	0.0223018	0.526495	0.0352117
eGFRcreat	Psoriasis	9	136218015	rs10122824	T	G	-0.002391	2.84e-10	0.000379	0.0127164	0.665301	0.0293948
eGFRcreat	Psoriasis	9	20559728	rs10964603	T	C	-0.002484	7.751e-09	0.0004303	-0.005457	0.875651	0.0348723
eGFRcreat	Psoriasis	9	130621015	rs11794652	A	G	-0.002759	9.337e-09	0.0004804	-0.0459753	0.244303	0.0394876
eGFRcreat	Psoriasis	9	68817258	rs2039424	A	G	0.004828	9.749e-41	0.0003613	-0.0004031	0.989323	0.0301213
eGFRcreat	Psoriasis	9	137208820	rs28404308	A	T	0.002727	1.983e-09	0.0004545	-0.0230915	0.440156	0.029914
eGFRcreat	Psoriasis	9	68562194	rs4745107	A	G	-0.003216	4.285e-15	0.0004099	0.0284792	0.377784	0.0322899
eGFRcreat	Psoriasis	9	116504416	rs4836732	T	C	0.002518	4.687e-13	0.0003481	-0.0188373	0.510855	0.0286497
eGFRcreat	Psoriasis	9	33956793	rs544169	A	G	0.00237	9.975e-10	0.0003878	0.0235312	0.459724	0.031829
eGFRcreat	Psoriasis	10	124768428	rs10430743	T	G	0.002525	2.858e-13	0.0003458	0.00069434	0.980591	0.0285411
eGFRcreat	Psoriasis	10	80450885	rs10887903	A	G	0.001887	3.518e-08	0.0003423	-0.0110726	0.695394	0.0282793
eGFRcreat	Psoriasis	10	50885664	rs10994860	T	C	0.003891	2.696e-18	0.000446	0.069246	0.0293029	0.0317732
eGFRcreat	Psoriasis	10	93079885	rs2068888	A	G	-0.002622	6.309e-14	0.0003496	0.0193251	0.491943	0.0281206
eGFRcreat	Psoriasis	10	102813260	rs284859	T	G	0.002666	1.468e-09	0.0004408	0.00172323	0.956699	0.0317371
eGFRcreat	Psoriasis	10	49840981	rs3793805	A	G	-0.002008	1.026e-08	0.0003506	0.0169113	0.551226	0.0283783
eGFRcreat	Psoriasis	10	29492869	rs6481598	C	G	0.002313	3.774e-08	0.0004204	-0.0257816	0.427046	0.0324601
eGFRcreat	Psoriasis	10	68200673	rs7084764	A	G	0.002618	2.923e-14	0.0003444	-0.0020738	0.941282	0.0281548
eGFRcreat	Psoriasis	10	853131	rs80282103	A	T	0.008084	2.577e-37	0.0006333	-0.0175377	0.739839	0.0528136
eGFRcreat	Psoriasis	10	77532110	rs816828	T	C	-0.001956	2.371e-08	0.0003504	-0.0116503	0.680367	0.0282798
eGFRcreat	Psoriasis	11	47389337	rs10838702	T	G	-0.002315	6.306e-11	0.0003542	0.00739346	0.809905	0.0307358
eGFRcreat	Psoriasis	11	65693687	rs11227260	T	G	-0.00322	4.467e-19	0.0003608	-0.0600945	0.0345613	0.0284341
eGFRcreat	Psoriasis	11	2157100	rs11564722	T	C	0.00382	1.41e-18	0.0004343	0.101906	0.00188569	0.0327919
eGFRcreat	Psoriasis	11	57642065	rs1783827	A	G	-0.002067	5.949e-09	0.0003552	-0.0059456	0.839216	0.0293034
eGFRcreat	Psoriasis	11	121774297	rs2156664	T	C	-0.002144	3.761e-08	0.0003897	-0.0233917	0.45675	0.0314316
eGFRcreat	Psoriasis	11	2773162	rs233438	A	G	0.004284	2.842e-22	0.0004414	0.00062962	0.985055	0.0336124
eGFRcreat	Psoriasis	11	119096070	rs2509851	A	C	0.002132	1.623e-09	0.0003535	-0.0015623	0.957533	0.0293385
eGFRcreat	Psoriasis	11	30645113	rs294345	T	C	-0.005665	2.32e-14	0.0007423	-0.0271572	0.573391	0.0482311
eGFRcreat	Psoriasis	11	69144753	rs3018667	A	G	-0.002375	1.226e-10	0.000369	0.00486436	0.874595	0.0308214
eGFRcreat	Psoriasis	11	65376421	rs34400381	A	G	0.006867	1.471e-13	0.0009293	0.115839	0.0413295	0.0567782
eGFRcreat	Psoriasis	11	30738788	rs3925584	T	C	-0.005472	3.009e-56	0.0003463	0.00989699	0.72999	0.0286755
eGFRcreat	Psoriasis	11	5550667	rs396341	T	C	0.002973	1.716e-14	0.0003876	-0.0272223	0.414934	0.0333918
eGFRcreat	Psoriasis	11	78324786	rs7113042	A	G	-0.002705	4.513e-09	0.0004612	0.0261932	0.458321	0.0353192
eGFRcreat	Psoriasis	11	9887580	rs75248620	A	G	0.00378	6.462e-09	0.0006512	-0.0095524	0.856614	0.0528676
eGFRcreat	Psoriasis	12	15172097	rs10846157	A	C	-0.003612	1.34e-16	0.0004367	-0.0199209	0.59588	0.037563
eGFRcreat	Psoriasis	12	255573	rs11062167	A	G	-0.004179	7.078e-34	0.0003444	0.018766	0.505712	0.0281971
eGFRcreat	Psoriasis	12	12056269	rs117113238	A	G	0.003939	1.06e-10	0.0006099	0.0647151	0.114986	0.0410584
eGFRcreat	Psoriasis	12	112049014	rs17696736	A	G	0.002029	9.717e-09	0.0003538	-0.0794568	0.00515478	0.0284058
eGFRcreat	Psoriasis	12	48347072	rs2634675	A	G	0.002807	5.302e-13	0.0003889	0.0296507	0.297054	0.0284346
eGFRcreat	Psoriasis	12	3134284	rs28375006	C	G	-0.002681	7.603e-09	0.0004641	-0.0069669	0.84234	0.0350271
eGFRcreat	Psoriasis	12	15152093	rs3748302	T	C	0.00216	7.414e-09	0.0003736	0.0290109	0.344262	0.0306741
eGFRcreat	Psoriasis	12	196088	rs533572	T	C	-0.001963	4.949e-08	0.00036	-0.0087755	0.755785	0.0282151
eGFRcreat	Psoriasis	12	3283185	rs632887	A	G	0.00331	1.083e-20	0.0003549	0.0107612	0.71059	0.0290009
eGFRcreat	Psoriasis	12	50816055	rs7966357	C	G	0.002394	5.999e-11	0.0003659	-0.0011684	0.969362	0.0304206
eGFRcreat	Psoriasis	12	57398050	rs7974833	T	C	-0.003224	3.967e-15	0.0004104	-0.0093119	0.779277	0.0332259
eGFRcreat	Psoriasis	13	50514220	rs1638703	C	G	0.002262	6.917e-09	0.0003905	-0.0460018	0.132151	0.0305523
eGFRcreat	Psoriasis	13	50081853	rs41284816	T	G	-0.007874	1.562e-10	0.0012304	0.0623523	0.537146	0.101035
eGFRcreat	Psoriasis	13	95415950	rs7326821	A	G	0.002569	3.823e-08	0.0004673	0.0251265	0.497965	0.0370764
eGFRcreat	Psoriasis	14	88363631	rs1028455	A	T	0.002062	1.896e-08	0.0003669	-0.0447644	0.15111	0.0311812
eGFRcreat	Psoriasis	14	81386947	rs1569011	A	G	0.001954	1.734e-08	0.0003467	0.0297412	0.296828	0.028508
eGFRcreat	Psoriasis	14	53951693	rs2071047	A	G	0.001999	1.1e-08	0.0003498	0.0111895	0.701786	0.0292223
eGFRcreat	Psoriasis	14	92605972	rs35629566	C	G	0.002976	5.729e-10	0.0004801	-0.0022213	0.956272	0.04051
eGFRcreat	Psoriasis	14	92940357	rs3814828	A	G	0.002211	2.131e-09	0.0003693	-0.0123294	0.67572	0.0294742
eGFRcreat	Psoriasis	14	100286307	rs61993680	A	C	-0.002169	1.495e-08	0.000383	-0.001404	0.962079	0.0295306
eGFRcreat	Psoriasis	14	50269229	rs72683923	T	C	-0.007597	1.98e-08	0.0013533	-0.0585172	0.66584	0.135499
eGFRcreat	Psoriasis	15	53670551	rs10851543	A	G	0.003048	1.337e-18	0.0003463	-0.0371434	0.211884	0.0297527
eGFRcreat	Psoriasis	15	76012162	rs10851885	A	G	0.004972	3.283e-34	0.0004077	-0.0159644	0.68867	0.0398452
eGFRcreat	Psoriasis	15	63287956	rs11071738	T	C	-0.00249	5.488e-13	0.0003452	-0.0117373	0.678516	0.0283175
eGFRcreat	Psoriasis	15	45368560	rs1153855	C	G	0.008636	1.23e-132	0.0003524	-0.0360252	0.206089	0.0284921
eGFRcreat	Psoriasis	15	39013242	rs12913015	T	C	0.002771	4.622e-15	0.0003535	-0.0268754	0.346564	0.0285521
eGFRcreat	Psoriasis	15	57501567	rs1994887	A	C	-0.002361	2.343e-09	0.0003954	-0.0481904	0.102604	0.029522
eGFRcreat	Psoriasis	15	41107753	rs6492982	T	C	-0.00319	5.8e-19	0.0003586	-0.0538218	0.0565028	0.0282213
eGFRcreat	Psoriasis	15	45658717	rs677413	T	C	-0.002766	6.795e-15	0.0003552	0.00871789	0.759104	0.0284288
eGFRcreat	Psoriasis	15	75999921	rs78514161	A	G	0.009016	1.844e-15	0.0011339	-0.113918	0.389579	0.132404
eGFRcreat	Psoriasis	15	62516340	rs956006	T	C	0.002191	5.721e-09	0.0003761	0.054646	0.0589495	0.0289351
eGFRcreat	Psoriasis	16	1947003	rs113956264	T	C	0.008068	1.651e-11	0.0011981	0.00394385	0.959312	0.0773044
eGFRcreat	Psoriasis	16	51727173	rs12920176	A	C	-0.002618	2.352e-13	0.0003573	0.00718134	0.80335	0.028839
eGFRcreat	Psoriasis	16	3697041	rs1635404	T	G	-0.002429	2.532e-10	0.000384	0.0155894	0.633116	0.0326585
eGFRcreat	Psoriasis	16	79908782	rs28581385	A	T	-0.00328	1.58e-11	0.0004866	-0.0636128	0.0918142	0.0377323
eGFRcreat	Psoriasis	16	71581917	rs4788809	A	G	-0.002116	2.456e-09	0.0003548	-0.0251059	0.37969	0.0285792
eGFRcreat	Psoriasis	16	68289212	rs7185391	T	G	-0.002646	1.152e-11	0.00039	-0.0435834	0.158813	0.0309306
eGFRcreat	Psoriasis	16	28906323	rs7188071	T	C	0.002449	8.62e-12	0.0003587	0.0413551	0.152003	0.0288694
eGFRcreat	Psoriasis	16	20340615	rs7198000	A	G	-0.003361	1.005e-09	0.0005501	-0.0321547	0.4957	0.0471981
eGFRcreat	Psoriasis	16	53155760	rs7203398	A	C	0.002729	2.855e-12	0.0003907	-0.0353637	0.284095	0.0330142
eGFRcreat	Psoriasis	16	20381010	rs77924615	A	G	0.009576	1.21e-99	0.0004519	0.0403418	0.234476	0.0339318
eGFRcreat	Psoriasis	17	19578868	rs10735	A	G	-0.002829	1.651e-09	0.0004692	0.00922563	0.814397	0.0392986
eGFRcreat	Psoriasis	17	61372744	rs11657044	T	C	-0.00755	5.342e-60	0.0004621	-0.0128419	0.723129	0.0362477
eGFRcreat	Psoriasis	17	17448329	rs1242484	T	C	-0.002466	8.8e-11	0.0003802	0.00658649	0.832697	0.0311796
eGFRcreat	Psoriasis	17	19817525	rs16960454	T	C	0.002288	1.976e-08	0.0004075	-0.0228268	0.473548	0.0318491
eGFRcreat	Psoriasis	17	19533874	rs2252281	T	C	0.004068	8.474e-30	0.0003588	-0.0218172	0.529035	0.0346591
eGFRcreat	Psoriasis	17	58677862	rs35662455	C	G	0.00303	2.883e-08	0.0005462	0.057411	0.223015	0.0471142
eGFRcreat	Psoriasis	17	17142419	rs3744139	T	G	0.00228	3.389e-10	0.0003631	0.044232	0.165247	0.0318757
eGFRcreat	Psoriasis	17	39540599	rs4794814	A	G	-0.005875	5.025e-49	0.0003992	-0.0145132	0.692174	0.0366581
eGFRcreat	Psoriasis	17	68431555	rs6501468	T	C	0.002399	1.37e-08	0.0004227	0.0376364	0.252904	0.0329184
eGFRcreat	Psoriasis	17	19405455	rs76578497	T	G	0.012696	3.964e-18	0.0014627	0.166803	0.183804	0.125498
eGFRcreat	Psoriasis	17	39755268	rs9891131	A	G	0.006661	8.753e-16	0.0008281	-0.0859471	0.171552	0.0628621
eGFRcreat	Psoriasis	17	2064207	rs9894634	T	C	-0.002107	1.686e-09	0.0003497	0.0748791	0.00931451	0.0287964
eGFRcreat	Psoriasis	17	61161898	rs9905761	T	C	0.005439	5.529e-36	0.0004343	0.0667923	0.0714102	0.037048
eGFRcreat	Psoriasis	18	61661701	rs1377164	T	C	0.003357	9.844e-16	0.0004181	-0.0232096	0.509313	0.035171
eGFRcreat	Psoriasis	18	5585159	rs1719934	A	G	0.002806	3.734e-16	0.0003444	0.0449202	0.112143	0.028276
eGFRcreat	Psoriasis	18	48955700	rs2337143	A	G	-0.002148	5.591e-09	0.0003686	0.0103432	0.723501	0.029236
eGFRcreat	Psoriasis	18	44766991	rs9807656	T	C	-0.003437	3.76e-09	0.0005831	0.0240432	0.653525	0.0535637
eGFRcreat	Psoriasis	19	32862155	rs1007160	T	G	0.002019	2.836e-08	0.0003637	-0.0123099	0.67418	0.0292801
eGFRcreat	Psoriasis	19	37667068	rs113445505	T	C	0.003775	1.958e-26	0.0003549	-0.0130865	0.667813	0.0304939
eGFRcreat	Psoriasis	19	48711213	rs281380	T	C	-0.002217	1.903e-09	0.0003691	0.0391632	0.164413	0.0281672
eGFRcreat	Psoriasis	19	12927601	rs3111316	A	G	-0.001923	4.887e-08	0.0003525	0.00240704	0.936254	0.0300958
eGFRcreat	Psoriasis	19	18732942	rs4808154	T	C	0.002596	7.774e-09	0.0004497	-0.0005707	0.985486	0.0313729
eGFRcreat	Psoriasis	19	32911513	rs8101667	T	C	0.005007	2.193e-43	0.0003625	0.0358722	0.239722	0.0305118
eGFRcreat	Psoriasis	20	8322473	rs1509117	A	T	0.002513	3.331e-10	0.0004	0.0239869	0.430672	0.0304387
eGFRcreat	Psoriasis	20	64279666	rs1570521	T	G	0.002029	8.54e-09	0.0003524	-0.0156583	0.6095	0.0306553
eGFRcreat	Psoriasis	20	57568113	rs2235826	A	T	-0.003281	3.937e-13	0.000452	0.0571645	0.120841	0.0368505
eGFRcreat	Psoriasis	20	62317060	rs2236521	A	G	-0.002234	4.793e-10	0.0003588	0.0175903	0.534041	0.0282871
eGFRcreat	Psoriasis	20	63722581	rs2261092	A	G	-0.004476	1.407e-09	0.0007392	0.0290459	0.618281	0.0582914
eGFRcreat	Psoriasis	20	54174247	rs2762943	T	G	0.005626	6.614e-14	0.0007506	-0.0017861	0.970508	0.0483114
eGFRcreat	Psoriasis	20	41341745	rs6029640	A	G	-0.002081	7.029e-09	0.0003594	0.00570433	0.839324	0.0281336
eGFRcreat	Psoriasis	20	34568938	rs6088528	A	G	-0.003291	9.606e-22	0.0003435	0.0504604	0.0754119	0.0283812
eGFRcreat	Psoriasis	20	54114863	rs6127099	A	T	-0.005128	1.174e-36	0.0004055	-0.033024	0.299661	0.0318407
eGFRcreat	Psoriasis	20	14697004	rs6135224	A	G	-0.002023	4.044e-08	0.0003685	-0.0409595	0.186856	0.0310315
eGFRcreat	Psoriasis	20	63521166	rs72629024	C	G	0.003403	2.817e-09	0.0005727	0.0414165	0.266814	0.0372977
eGFRcreat	Psoriasis	20	44405376	rs736820	A	G	-0.002147	5.266e-09	0.0003676	0.0666816	0.0247908	0.0297069
eGFRcreat	Psoriasis	20	57415349	rs737092	T	C	0.002172	1.357e-09	0.0003584	0.0309638	0.272672	0.0282277
eGFRcreat	Psoriasis	21	36445843	rs2244237	T	G	0.00268	8.434e-11	0.0004128	-0.0007077	0.983915	0.0351044
eGFRcreat	Psoriasis	21	15426144	rs2403967	A	C	0.0021	4.116e-08	0.0003828	-0.0254816	0.428811	0.0322051
eGFRcreat	Psoriasis	21	15204463	rs2823139	A	G	-0.002714	1.007e-13	0.0003648	0.0504582	0.0827313	0.0290816
eGFRcreat	Psoriasis	21	33984405	rs2834317	A	G	-0.003091	2.83e-10	0.00049	-0.033945	0.432137	0.0432122
eGFRcreat	Psoriasis	22	40488658	rs112880707	T	C	0.005647	6.689e-23	0.0005731	0.0664402	0.0839228	0.0384411
eGFRcreat	Psoriasis	22	42716812	rs1883991	A	C	-0.003184	2.327e-17	0.0003756	0.0380199	0.243404	0.0325926
eGFRcreat	Psoriasis	22	30008007	rs2074204	T	C	-0.002487	2.177e-10	0.0003918	0.0130896	0.67215	0.0309301
eGFRcreat	Psoriasis	22	38202227	rs2267372	A	G	0.002444	1.245e-11	0.0003608	-0.0665331	0.0207262	0.0287657
eGFRcreat	Psoriasis	22	36143756	rs80576	A	G	-0.002697	1.008e-08	0.0004707	-0.0312284	0.46181	0.0424374
BUN	Psoriasis	1	82478888	rs10874312	A	G	0.007	1.725e-14	0.0009	0.0301482	0.311283	0.029775
BUN	Psoriasis	1	67005160	rs2755253	T	C	0.0078	1.265e-16	0.0009	0.0297973	0.3059	0.0291029
BUN	Psoriasis	1	205447536	rs34277475	A	C	-0.0082	1.2e-08	0.0014	0.0221622	0.557255	0.03776
BUN	Psoriasis	1	155208991	rs760077	A	T	0.0134	2.095e-44	0.001	0.00670269	0.817567	0.0290567
BUN	Psoriasis	1	50560730	rs77637678	A	G	0.0147	1.78e-09	0.0024	-0.0569547	0.53731	0.092326
BUN	Psoriasis	2	210675783	rs1047891	A	C	-0.0059	6.397e-09	0.001	0.0625772	0.0380443	0.0301668
BUN	Psoriasis	2	113209498	rs11123169	T	C	-0.0055	2.874e-09	0.0009	0.0523344	0.0752627	0.0294201
BUN	Psoriasis	2	121228183	rs34773350	T	C	-0.0083	2.896e-11	0.0012	-0.0137512	0.794672	0.0528385
BUN	Psoriasis	2	9978296	rs3791760	T	C	0.0056	2.421e-08	0.001	-0.0774768	0.00839209	0.0293932
BUN	Psoriasis	2	218810344	rs6709815	T	G	-0.0052	3.255e-09	0.0009	0.0054335	0.85014	0.0287578
BUN	Psoriasis	2	113274626	rs74979286	A	G	-0.0143	1.292e-09	0.0024	-0.203864	0.0178349	0.0860538
BUN	Psoriasis	2	27518370	rs780094	T	C	0.005	1.68e-08	0.0009	0.0664892	0.0237482	0.0294047
BUN	Psoriasis	3	66758529	rs11706580	A	G	-0.01	4.613e-20	0.0011	-0.109531	0.00435261	0.0384128
BUN	Psoriasis	3	25054420	rs1609783	A	G	0.0054	8.053e-09	0.0009	-0.0224126	0.426252	0.0281699
BUN	Psoriasis	3	169427175	rs16853703	T	C	-0.0081	9.194e-11	0.0013	0.0285739	0.399552	0.0339187
BUN	Psoriasis	3	136215869	rs28631273	A	G	-0.0094	8.651e-23	0.001	-0.0222378	0.497924	0.0328107
BUN	Psoriasis	3	188022104	rs55806569	A	G	0.0117	3.652e-28	0.0011	-0.0128022	0.731176	0.0372633
BUN	Psoriasis	3	188003749	rs9290867	A	T	-0.0163	8.674e-71	0.0009	0.0116619	0.6962	0.0298674
BUN	Psoriasis	3	121908057	rs9849724	T	G	-0.0047	4.088e-08	0.0009	-0.0163594	0.566102	0.0285105
BUN	Psoriasis	3	64815512	rs998394	A	G	-0.0101	1.746e-31	0.0009	0.00637472	0.828203	0.0293757
BUN	Psoriasis	4	76436439	rs10019833	T	C	-0.0086	4.971e-21	0.0009	0.0279437	0.331513	0.0287762
BUN	Psoriasis	4	3756655	rs13127170	A	G	0.0059	2.001e-08	0.001	0.00634774	0.822971	0.028373
BUN	Psoriasis	5	40642794	rs113120818	A	T	-0.0297	3.599e-74	0.0016	-0.0078735	0.853787	0.0427237
BUN	Psoriasis	5	73140397	rs11744018	A	G	0.0069	1.538e-13	0.0009	0.00424834	0.89178	0.0312257
BUN	Psoriasis	5	40236916	rs1842076	T	C	-0.0067	1.61e-12	0.0009	0.048181	0.15611	0.0339715
BUN	Psoriasis	5	177361569	rs4976646	T	C	-0.0073	2.914e-15	0.0009	-0.0579517	0.0474985	0.0292416
BUN	Psoriasis	5	34504277	rs6880621	A	G	-0.0055	1.097e-10	0.0009	-0.0167924	0.557376	0.0286196
BUN	Psoriasis	6	127198089	rs10457487	A	C	0.0075	1.957e-18	0.0009	0.0415834	0.139027	0.0281078
BUN	Psoriasis	6	51093682	rs283562	T	G	-0.0075	2.28e-18	0.0009	-0.0119646	0.672204	0.0282766
BUN	Psoriasis	6	166007639	rs300143	A	G	0.0097	8.997e-25	0.0009	0.00489568	0.863316	0.0284377
BUN	Psoriasis	7	1246608	rs13230625	A	G	0.0134	1.081e-26	0.0013	0.0573406	0.0575374	0.0301918
BUN	Psoriasis	7	101594473	rs55914958	T	C	-0.0072	3.152e-15	0.0009	0.0119854	0.69037	0.0300875
BUN	Psoriasis	7	151714408	rs73728279	T	G	0.0145	9.535e-43	0.0011	0.0219634	0.514388	0.0336852
BUN	Psoriasis	8	126476785	rs11989898	A	G	-0.0095	3.387e-15	0.0012	0.0397962	0.28796	0.0374514
BUN	Psoriasis	8	30505110	rs17552243	T	C	-0.0056	3.656e-08	0.001	-0.0092465	0.775954	0.0324901
BUN	Psoriasis	8	23863907	rs73555305	T	C	0.0133	1.121e-15	0.0017	0.00919381	0.88268	0.0623004
BUN	Psoriasis	9	133279427	rs635634	T	C	0.0077	2.631e-12	0.0011	0.0360876	0.302954	0.0350325
BUN	Psoriasis	10	93080874	rs35668759	A	C	0.0077	5.509e-10	0.0012	0.0177155	0.648499	0.0388626
BUN	Psoriasis	10	124961154	rs6597862	A	C	-0.0058	8.325e-09	0.001	-0.0225019	0.487257	0.0323919
BUN	Psoriasis	11	47385041	rs11039216	T	C	0.0051	3.515e-08	0.0009	0.00018459	0.994814	0.0283976
BUN	Psoriasis	11	30655143	rs294394	A	G	0.0095	7.475e-11	0.0015	-0.0345606	0.404506	0.0414594
BUN	Psoriasis	11	30738788	rs3925584	T	C	0.0096	9.854e-29	0.0009	0.00989699	0.72999	0.0286755
BUN	Psoriasis	11	86923381	rs4567493	A	G	-0.005	2.713e-08	0.0009	0.0310397	0.293139	0.0295262
BUN	Psoriasis	11	69424843	rs4980786	T	C	0.0061	1.269e-12	0.0009	0.00745854	0.791597	0.0282267
BUN	Psoriasis	11	65793149	rs642803	T	C	0.0057	2.422e-11	0.0009	0.030601	0.286913	0.0287355
BUN	Psoriasis	12	42472072	rs1551210	T	C	0.0063	8.019e-13	0.0009	-0.0390998	0.16958	0.0284661
BUN	Psoriasis	12	121012362	rs2264750	T	C	0.0068	3.69e-13	0.0009	0.0386887	0.207608	0.0307012
BUN	Psoriasis	12	56467250	rs73114872	T	C	-0.009	1.35e-15	0.0011	0.0308116	0.396617	0.0363482
BUN	Psoriasis	12	57398050	rs7974833	T	C	0.0092	3.161e-18	0.0011	-0.0093119	0.779277	0.0332259
BUN	Psoriasis	13	71767595	rs9572784	T	C	-0.0051	6.861e-09	0.0009	0.0483523	0.092933	0.028779
BUN	Psoriasis	13	50521959	rs963740	A	T	-0.0051	4.251e-08	0.0009	0.0357317	0.297162	0.0342737
BUN	Psoriasis	15	98744146	rs12908437	T	C	0.0059	2.866e-11	0.0009	0.028177	0.337939	0.0294048
BUN	Psoriasis	15	53672549	rs3911726	A	G	0.005	7.329e-09	0.0009	0.0142743	0.618596	0.0286724
BUN	Psoriasis	15	76005791	rs4886755	A	G	-0.0095	1.727e-28	0.0009	0.0308984	0.27708	0.0284279
BUN	Psoriasis	15	75880951	rs8038729	T	C	0.0175	4.61e-10	0.0028	0.110083	0.406649	0.132662
BUN	Psoriasis	16	20381010	rs77924615	A	G	-0.0124	4.017e-25	0.0012	0.0403418	0.234476	0.0339318
BUN	Psoriasis	16	53786591	rs9926289	A	G	0.006	7.38e-12	0.0009	-0.0189604	0.507431	0.0286047
BUN	Psoriasis	17	61162393	rs11079418	T	G	-0.0065	1.639e-09	0.0011	0.0641034	0.0832377	0.037007
BUN	Psoriasis	17	37687273	rs2229295	T	G	0.0102	7.463e-16	0.0013	0.0376113	0.340396	0.0394504
BUN	Psoriasis	17	37814152	rs4795227	A	G	0.0064	6.438e-12	0.0009	-0.0014597	0.965853	0.0340976
BUN	Psoriasis	17	46911337	rs4968247	T	C	-0.0086	6.106e-21	0.0009	-0.010687	0.718692	0.0296692
BUN	Psoriasis	17	82180180	rs6416861	T	C	-0.0062	2.275e-10	0.001	-0.0499839	0.119846	0.0321353
BUN	Psoriasis	18	45627020	rs1484873	A	G	-0.0171	7.753e-20	0.0019	-0.0187674	0.633467	0.0393569
BUN	Psoriasis	18	45202237	rs269977	A	G	0.0064	8.224e-14	0.0009	0.0677435	0.0175255	0.0285177
BUN	Psoriasis	18	45682443	rs41301139	A	G	0.0433	9.17e-29	0.0039	0.201701	0.480099	0.285637
BUN	Psoriasis	18	1839910	rs60764613	T	G	0.0067	2.869e-08	0.0012	0.0269466	0.466058	0.0369685
BUN	Psoriasis	18	48131676	rs7243437	A	G	0.0066	2.001e-13	0.0009	0.0478886	0.127925	0.0314573
BUN	Psoriasis	19	45675785	rs2238691	A	G	-0.0093	6.131e-18	0.0011	-0.0846697	0.00897325	0.0324024
BUN	Psoriasis	19	48746982	rs838144	T	C	0.009	2.36e-24	0.0009	-0.0028555	0.920274	0.0285294
BUN	Psoriasis	21	36460323	rs219781	T	G	-0.0065	8.104e-11	0.001	0.0217499	0.525538	0.0342608
BUN	Psoriasis	21	15210390	rs56038390	A	G	-0.0061	6.414e-10	0.001	-0.0452308	0.123519	0.0293675
UACR	Psoriasis	1	155158918	rs34257409	T	G	0.0160895	1.633e-15	0.0020197	-0.0012425	0.964805	0.0281578
UACR	Psoriasis	1	10736490	rs17035646	A	G	0.0120302	1.358e-08	0.0021185	0.0224766	0.434925	0.0287868
UACR	Psoriasis	1	200289967	rs12727980	T	C	-0.011107	3.88e-08	0.0020208	-0.0353055	0.231198	0.0294881
UACR	Psoriasis	1	33295142	rs4641276	T	C	-0.012841	3.607e-08	0.0023308	0.0525825	0.146816	0.0362421
UACR	Psoriasis	1	47499458	rs1337526	A	G	-0.027088	1.338e-27	0.0024882	0.0039411	0.918454	0.0384941
UACR	Psoriasis	1	201047168	rs3850625	A	G	0.0177182	1.364e-08	0.0031206	0.0369624	0.362801	0.0406162
UACR	Psoriasis	1	155608251	rs35202981	A	G	-0.019376	3.331e-10	0.0030842	0.005317	0.898095	0.0415169
UACR	Psoriasis	1	171466403	rs16864515	A	C	-0.018874	1.981e-08	0.0033621	0.00098269	0.984713	0.0512858
UACR	Psoriasis	1	184702964	rs78444298	A	G	-0.047347	2.839e-10	0.0075067	0.137468	0.204843	0.108424
UACR	Psoriasis	2	27375230	rs4665972	T	C	0.0173726	6.196e-17	0.0020777	0.0570529	0.0494538	0.0290396
UACR	Psoriasis	2	210675783	rs1047891	A	C	-0.018991	2.553e-18	0.0021754	0.0625772	0.0380443	0.0301668
UACR	Psoriasis	2	202850250	rs10207567	C	G	0.0193712	3.182e-14	0.002552	0.0219833	0.578985	0.0396189
UACR	Psoriasis	2	111051753	rs2880119	A	C	-0.016405	9.215e-09	0.0028558	-0.0720532	0.104726	0.0444126
UACR	Psoriasis	2	227077803	rs7597336	A	G	-0.019988	2.434e-11	0.0029934	0.0759492	0.223143	0.0623447
UACR	Psoriasis	3	52506757	rs1010553	T	C	0.0112182	1.673e-08	0.001988	0.0635088	0.0249	0.0283149
UACR	Psoriasis	3	46853449	rs73065147	T	C	-0.026433	1.693e-11	0.0039274	-0.0513129	0.334749	0.0531964
UACR	Psoriasis	4	148211605	rs6535594	A	G	0.0143694	5.74e-13	0.0019939	0.0138207	0.624561	0.0282404
UACR	Psoriasis	4	76437834	rs10023335	T	C	0.01439	9.715e-13	0.002017	0.0274383	0.340587	0.0287914
UACR	Psoriasis	4	55593918	rs13132085	A	G	-0.012762	6.278e-09	0.0021969	0.00256248	0.932249	0.0301412
UACR	Psoriasis	5	132287965	rs162890	T	C	0.0134553	6.269e-10	0.002176	-0.0392369	0.163142	0.0281352
UACR	Psoriasis	5	64994177	rs1309546	T	C	0.0123644	5.898e-10	0.0019965	0.00636131	0.827387	0.0291731
UACR	Psoriasis	5	54002886	rs79760705	T	G	0.0176644	2.134e-08	0.0031539	-0.0126016	0.770781	0.0432519
UACR	Psoriasis	6	43850054	rs3734692	A	T	-0.017723	4.487e-16	0.0021814	-0.000949	0.974347	0.0295126
UACR	Psoriasis	6	39156672	rs1544935	T	G	-0.017255	1.021e-12	0.0024209	-0.0384949	0.231064	0.0321427
UACR	Psoriasis	7	75985688	rs1057868	T	C	0.0121717	3.089e-08	0.0021985	0.0152575	0.595543	0.0287432
UACR	Psoriasis	7	17244953	rs4410790	T	C	-0.021924	2.032e-26	0.0020613	0.0127165	0.668581	0.0297048
UACR	Psoriasis	7	29765745	rs17158386	A	G	0.019817	2.168e-17	0.0023357	0.033427	0.281739	0.0310539
UACR	Psoriasis	7	70437668	rs35692677	A	G	-0.016352	2.934e-10	0.0025946	-0.01017	0.743372	0.0310639
UACR	Psoriasis	7	27203619	rs2023844	A	G	0.0265227	2.321e-12	0.0037816	0.0128105	0.790386	0.0481942
UACR	Psoriasis	8	125469835	rs2954021	A	G	0.0148457	6.89e-14	0.0019821	-0.0374335	0.18247	0.0280782
UACR	Psoriasis	8	60708054	rs4738817	A	G	-0.011531	7.385e-09	0.0019942	0.0331546	0.239181	0.0281679
UACR	Psoriasis	8	23879567	rs7812843	A	G	-0.01161	3.616e-09	0.0019827	0.0284838	0.314957	0.0283457
UACR	Psoriasis	8	80451970	rs6998967	A	G	-0.015243	1.401e-08	0.0026868	-0.0165138	0.713175	0.0449238
UACR	Psoriasis	10	93079885	rs2068888	A	G	-0.012427	5.499e-10	0.0020029	0.0193251	0.491943	0.0281206
UACR	Psoriasis	10	21862649	rs2793351	A	G	0.0121018	2.21e-08	0.0021631	-0.0136192	0.654314	0.030415
UACR	Psoriasis	10	76133928	rs67339103	A	G	0.0172135	2.451e-12	0.0024569	0.00808101	0.807395	0.0331477
UACR	Psoriasis	10	16890197	rs17343073	A	T	-0.061987	5.935e-81	0.003253	0.0331252	0.519191	0.0513892
UACR	Psoriasis	10	16991505	rs116867125	A	G	0.0516291	2.635e-11	0.0077456	0.148176	0.175045	0.109261
UACR	Psoriasis	11	72041114	rs7115200	T	G	-0.012255	2.021e-09	0.0020438	-0.0120386	0.675465	0.0287551
UACR	Psoriasis	11	120187915	rs12790943	T	C	0.0136538	1.168e-11	0.0020126	-0.0104305	0.71902	0.0289922
UACR	Psoriasis	11	27541835	rs988712	T	G	-0.013175	1.788e-08	0.0023395	-0.0437358	0.226009	0.0361243
UACR	Psoriasis	11	10274674	rs113139575	C	G	-0.024839	1.209e-09	0.004086	0.0292548	0.67798	0.0704561
UACR	Psoriasis	12	69585737	rs2601006	T	C	-0.015452	1.559e-13	0.0020932	0.0144026	0.630943	0.0299805
UACR	Psoriasis	12	70065651	rs710683	A	G	-0.011482	4.933e-08	0.0021054	-0.0149204	0.633032	0.0312493
UACR	Psoriasis	14	68818547	rs4899263	A	G	-0.013624	1.572e-11	0.0020211	-0.0355695	0.206004	0.0281264
UACR	Psoriasis	15	41575584	rs3784283	A	T	0.0151347	8.868e-14	0.0020297	0.0339683	0.243177	0.0291054
UACR	Psoriasis	15	45373455	rs2433611	A	C	-0.017544	9.107e-15	0.0022635	0.0295782	0.328672	0.030281
UACR	Psoriasis	15	74727108	rs2470893	T	C	0.0230342	1.075e-26	0.0021538	0.0220109	0.48383	0.0314372
UACR	Psoriasis	17	81451999	rs35572189	A	G	-0.011987	3.046e-08	0.0021641	-0.0339927	0.243001	0.0291153
UACR	Psoriasis	17	1715069	rs11078597	T	C	-0.015992	7.133e-10	0.0025948	0.00588053	0.870262	0.036005
UACR	Psoriasis	18	55668281	rs11659764	A	T	0.0300782	1.806e-11	0.0044753	0.00120736	0.989737	0.0938664
UACR	Psoriasis	19	48748894	rs838142	A	G	0.017184	8.783e-14	0.0023041	0.0143509	0.63595	0.0303166
UACR	Psoriasis	19	41307470	rs15052	T	C	0.0173241	2.17e-10	0.0027287	-0.0045841	0.89181	0.0337032
UACR	Psoriasis	19	40840215	rs144135542	T	C	0.0145616	3.151e-08	0.0026319	-0.0125487	0.724436	0.0355953
UACR	Psoriasis	19	35065736	rs1688031	T	C	-0.019485	1.636e-11	0.002893	0.0210294	0.604509	0.040603
UACR	Psoriasis	19	40832942	rs143200968	C	G	-0.039087	2.84e-08	0.0070413	0.0171343	0.85977	0.0969867
CKD	Psoriasis	7	151717955	rs10224002	A	G	-0.1083	0.637519	0.0333519	-0.0157145	2.651e-26	0.0102
CKD	Psoriasis	15	45361169	rs1049518	A	G	0.0788	0.206089	0.0284921	0.0360252	5.422e-17	0.0094
CKD	Psoriasis	7	1247276	rs11761603	T	C	-0.0674	0.0571216	0.0301961	-0.0574445	1.352e-08	0.0119
CKD	Psoriasis	6	160227891	rs12205178	A	G	0.0931	0.274322	0.0451716	0.0493799	3.087e-11	0.014
CKD	Psoriasis	2	73621806	rs13391258	T	C	-0.06	0.44175	0.0354161	0.0272435	2.738e-08	0.0108
CKD	Psoriasis	4	80243569	rs1458038	T	C	-0.059	0.807149	0.0296234	-0.0072312	4.206e-09	0.01
CKD	Psoriasis	15	53615751	rs17730281	A	G	-0.0869	0.838523	0.0321899	-0.0065598	2.677e-15	0.011
CKD	Psoriasis	2	176128855	rs187355703	C	G	-0.1987	0.215731	0.0926206	-0.114661	1.801e-10	0.0312
CKD	Psoriasis	9	68788190	rs1889937	A	G	-0.0624	0.813815	0.0305332	-0.0071908	5.146e-10	0.01
CKD	Psoriasis	1	243299065	rs2484639	A	G	-0.0774	0.698657	0.0283898	-0.0109907	2.95e-17	0.0092
CKD	Psoriasis	2	121238431	rs2580350	A	G	0.055	0.805718	0.0285832	-0.0070301	1.691e-08	0.0098
CKD	Psoriasis	5	177379635	rs35716097	T	C	0.0785	0.0406378	0.0291466	0.059669	8.202e-14	0.0105
CKD	Psoriasis	11	30738788	rs3925584	T	C	0.08	0.72999	0.0286755	0.00989699	4.675e-18	0.0092
CKD	Psoriasis	8	23929271	rs4871907	A	C	-0.0628	0.0942844	0.0282028	-0.0471894	9.909e-11	0.0097
CKD	Psoriasis	4	76284166	rs62300825	A	G	-0.0949	0.407725	0.0343932	-0.0284743	2.629e-16	0.0116
CKD	Psoriasis	5	39357073	rs700221	A	G	-0.0719	0.072046	0.0288187	-0.0518399	2.192e-13	0.0098
CKD	Psoriasis	16	20381010	rs77924615	A	G	-0.2237	0.234476	0.0339318	0.0403418	6.383e-69	0.0128
CKD	Psoriasis	10	906583	rs7908590	C	G	-0.1343	0.797633	0.0708381	-0.0181637	8.993e-13	0.0188
CKD	Psoriasis	15	38937352	rs8026369	A	G	-0.0553	0.329306	0.0291342	0.0284208	2.391e-09	0.0093
CKD	Psoriasis	16	20338841	rs8044650	T	C	0.0863	0.430472	0.0500023	-0.039421	6.714e-10	0.014
CKD	Psoriasis	6	43838872	rs881858	A	G	0.0616	0.393066	0.0303413	0.0259136	1.189e-09	0.0101
CKD	Psoriasis	6	54322201	rs9474801	A	G	0.0522	0.856648	0.031797	0.00574388	4.606e-08	0.0096

## Sheet: Table S11
Table S11 Genetic variants used as potential instruments in the MVMR analyses
SNP	PsO_beta	PsO_se	Smoking_beta	Smoking_se	Drinking_beta	Drinking_se	PA_beta	PA_se	Obesity_beta	Obesity_se	T2DM_beta	T2DM_se	eGFR_beta	eGFR_se	UACR_beta	UACR_se	BUN_beta	BUN_se	CKD_beta	CKD_se
rs10193706	-0.00494805	0.0184311	-0.038148	0.00484849	0.00132312	0.0156213	0.000890273	0.00132334	0.00564468	0.0126182	0.0159789	0.0119288	-0.000799	0.000352	-0.0002871	0.0020017	0.0001	0.0005	0.0319	0.0093
rs10228561	0.00758958	0.0172403	0.0026512	0.00521812	-0.0293052	0.0132077	-0.0010822	0.00132168	-0.00152291	0.011794	-0.081096	0.0118645	0.000607	0.0004333	-0.0022921	0.0054903	0.0003	0.0005	0.0024	0.0101
rs10233018	-0.0110385	0.0175703	-0.0345003	0.00479104	0.0340702	0.0133605	0.000501727	0.00131562	0.000843994	0.0120012	-0.0177954	0.0117684	-0.000336	0.0003429	-0.0019618	0.0019873	0.0004	0.0005	0.0044	0.0092
rs10233684	0.0236518	0.0176837	0.0311051	0.00491501	-0.00559361	0.0126834	9.57e-05	0.00132618	-0.000140731	0.0120967	0.0190039	0.0122163	-0.000129	0.0003451	-0.0010025	0.0019993	-0.0005	0.0005	-0.0014	0.0091
rs10272990	0.000213987	0.0190561	-0.0348411	0.0051122	0.0087956	0.0150487	-0.000654049	0.00139292	0.0158328	0.0130333	-0.000166814	0.00727249	0.000815	0.0003782	-0.0030984	0.0021431	0.0005	0.0005	-0.0023	0.0104
rs10426693	0.0176224	0.0174531	0.00545947	0.00514676	0.00503689	0.0134433	-0.000375025	0.00133217	-0.0220588	0.0119299	-0.0692918	0.0120913	0.000142	0.0003642	-0.0020957	0.0020597	0.001	0.0005	-0.018	0.01
rs10774625	-0.0744966	0.0172438	0.0283128	0.00472968	-0.00028404	0.00452061	-0.00179426	0.00131505	0.0143092	0.0118525	0.0202535	0.0117363	-0.001964	0.0003485	0.0085718	0.0019922	0.0018	0.0005	0.0373	0.0093
rs10830963	-0.0256518	0.0179454	-0.00338982	0.00482352	-0.0257889	0.014931	-0.00149004	0.00146952	0.00220135	0.0122709	0.0881636	0.0130504	0.000466	0.0004073	0.0024375	0.002298	0.0006	0.0006	-0.0206	0.0111
rs10956809	-0.00334911	0.0171694	-0.0291665	0.00485776	0.0131586	0.0137508	-0.000532006	0.00132939	-0.00991436	0.0117429	-0.00901168	0.0115713	-0.000108	0.0003455	0.003709	0.0020077	-0.0001	0.0005	0.011	0.0092
rs10965248	-0.0288786	0.0239967	0.00576276	0.00597988	-0.00430967	0.0153861	-0.000544204	0.00172586	0.00055789	0.0164194	-0.159568	0.0162942	0.001602	0.0004623	0.0036196	0.0026376	0.001	0.0006	0.0051	0.0126
rs11159482	0.0485362	0.0353314	-0.0590963	0.0105861	0.031501	0.0311636	0.00321665	0.00283312	0.0299681	0.0241653	0.0024091	0.0571908	-0.000447	0.000773	0.00159	0.0043557	-0.0018	0.0011	-0.017	0.0218
rs11187140	0.027484	0.0176018	0.00422048	0.00551852	-0.0147844	0.0137679	-0.00129453	0.00137431	0.0418717	0.0120029	-0.0987486	0.0125374	-7.5e-05	0.0003669	-0.0021951	0.0021021	-0.0016	0.0005	-0.0127	0.01
rs1144709	0.203547	0.0190979	0.0152235	0.00593372	-0.00354267	0.0164219	9.67e-05	0.00165004	0.0239671	0.0135815	-0.0113866	0.0139213	-0.001463	0.0004201	-0.0008393	0.002483	-0.0012	0.0006	0.0011	0.011
rs1150023	-0.0333114	0.0200221	0.0318789	0.00552101	0.0259847	0.0154785	0.00169389	0.0014961	-0.0293447	0.0136982	0.00128397	0.0127046	9.9e-05	0.0003886	0.0016671	0.0022487	-0.0003	0.0005	-0.0103	0.0102
rs115457991	0.420058	0.0361827	0.0127725	0.0155225	-0.017315	0.0351912	-0.00875672	0.00401109	-0.0349017	0.0277525	0.0167297	0.0444911	-0.001045	0.0009771	0.016691	0.0060097	-0.0006	0.0014	0.0199	0.0252
rs11642015	-0.004262	0.0173844	0.0163884	0.0048381	0.0249513	0.0138296	-0.00172602	0.00133792	0.192272	0.011726	0.113494	0.0118967	0.000254	0.0003475	-0.0015952	0.0020216	0.0053	0.0005	0.0159	0.0093
rs116782923	-0.0626552	0.0369591	0.00413703	0.0104041	0.0139254	0.0344557	0.00113657	0.00294231	-0.0373129	0.0251964	0.174809	0.0257608	-0.002379	0.0008115	-0.0069418	0.0045366	-0.0005	0.0012	0.0575	0.0221
rs11697876	-0.00714256	0.0181161	-0.0100504	0.00491816	0.00881464	0.0135226	-0.0043481	0.00135949	-0.000251586	0.0124112	-0.067658	0.0122532	-0.000753	0.0003707	0.0023938	0.0020934	0.0015	0.0005	0.0097	0.0102
rs11708067	-0.015819	0.0228203	-0.0143332	0.00556315	-0.0158185	0.0151272	0.00105588	0.00153316	0.0320491	0.0156221	-0.113135	0.0141015	-0.000897	0.0004139	-0.0019873	0.0023262	0.0013	0.0006	0.0074	0.0112
rs117229942	-0.0139399	0.1555	-0.00959387	0.0245966	0.120859	0.0849046	-0.00083395	0.00724214	0.116688	0.105165	-0.526317	0.0913181	-0.000316	0.0023743	-0.0065521	0.0115579	0.0012	0.0005	-0.0129	0.0783
rs1174864	-0.0316931	0.0174995	-0.0262999	0.00481901	0.0183506	0.0132103	-8.18e-05	0.00132427	-0.00776512	0.0119475	0.0191385	0.0122663	-0.000113	0.0003481	0.0021632	0.0019984	0.0005	0.0006	0.004	0.0092
rs11998678	0.0243716	0.0174123	-0.00936746	0.00482059	-0.00742913	0.012828	0.00131001	0.00131902	0.0215162	0.0119084	0.0328555	0.0118104	0.00173	0.0004733	0.011812	0.006191	-0.0014	0.0009	-0.0146	0.0115
rs12188300	0.336716	0.0334442	-0.0210449	0.00821776	-0.0318367	0.023011	0.00287454	0.00224926	-0.00487103	0.025328	-0.00983662	0.0191613	7.9e-05	0.0006366	0.006746	0.0035058	0.0081	0.0012	0.0066	0.0174
rs1229984	0.0850194	0.12524	0.0673943	0.014927	0.353707	0.0332605	0.0063905	0.00418767	0.182526	0.0860392	0.0144325	0.0440173	-0.002847	0.0011161	-0.0171289	0.0063361	0.001	0.0006	0.0705	0.0299
rs12333760	0.0170571	0.0204915	-0.0389925	0.00646497	0.0547238	0.017968	-0.00312062	0.00177949	-0.0250425	0.0140052	-0.0344995	0.0159975	3.2e-05	0.0004709	-0.0052479	0.0027267	0.0007	0.0005	0.0048	0.0132
rs1248860	0.000169757	0.017345	-0.0224624	0.00478849	0.0223852	0.0133271	-0.00976972	0.00131429	0.0248237	0.0118522	0.00335636	0.0112976	8.6e-05	0.0003458	-0.0039903	0.0019879	NA	NA	0.0064	0.0092
rs12501844	0.00285504	0.0172976	-0.014853	0.00491592	0.0780956	0.0135092	-0.00255545	0.00134937	-0.00998117	0.0118141	0.0294155	0.0122307	-0.000498	0.0003619	-0.004882	0.0020765	0.0012	0.0005	-0.0053	0.0099
rs12598357	0.00767925	0.0172306	-0.0170805	0.00485398	0.0376079	0.0137053	8.94e-05	0.00133344	0.0575023	0.0117534	-0.000912816	0.0111925	-0.001483	0.0003869	-0.0027392	0.0020927	-0.0007	0.0006	-0.005	0.0107
rs12713428	0.139874	0.0194908	0.00192806	0.0073292	0.0345456	0.0160606	-2.4e-05	0.00156442	0.00813203	0.0136351	-0.0191518	0.0140649	-0.000216	0.0004062	0.0008861	0.0023627	0	0.0006	0.0243	0.0109
rs13210419	0.808407	0.0284693	0.0129369	0.00974655	3.92e-05	0.00066225	-0.00465486	0.00251225	0.0684667	0.0245118	0.0420425	0.0233881	-0.001837	0.0006941	-0.0146781	0.0038614	-0.0004	0.001	0.038	0.0186
rs13243553	0.0292719	0.0179709	-0.00357707	0.00454439	-0.00106857	0.00903947	0.00874851	0.00134959	-0.0259511	0.012296	0.0332731	0.0122215	0.00049	0.0003541	0.0040184	0.0020366	-0.0014	0.0005	-0.0123	0.0094
rs1324481	0.012576	0.0186678	-0.028704	0.00514368	-0.00024403	0.00325293	-0.0016804	0.00141082	0.0228919	0.0127796	-0.00435266	0.0114566	7e-05	0.0003787	0.0040207	0.0021621	0.0005	0.0005	-0.0048	0.0104
rs13266634	0.00432623	0.017696	-0.0121241	0.00516685	-0.0135907	0.0142643	-0.00110132	0.00142163	0.0191578	0.0120989	-0.126279	0.0130282	-9.6e-05	0.0003705	-0.0041862	0.0021511	-0.0014	0.0005	-0.0134	0.0099
rs1353911	0.00489812	0.0209184	-0.0387089	0.00679438	0.0119234	0.0192947	-0.00371115	0.00185986	0.0274521	0.014298	-0.0278618	0.0167432	-0.00038	0.0004741	0.0011427	0.0028054	0	0.0007	-0.0007	0.0125
rs140058581	-0.191986	0.0404356	-0.0172357	0.0125665	-0.00162091	0.015959	-0.00403154	0.00357288	-0.0484969	0.0262197	-0.0197975	0.0309877	-0.000952	0.0008659	-0.006713	0.0053779	-0.0001	0.0014	-0.0224	0.0214
rs141439735	0.412388	0.0701648	0.00603495	0.0192018	-0.0596676	0.0498897	-0.0139737	0.00493589	0.0266209	0.0547687	-0.0114428	0.035384	-0.003127	0.0015382	-0.0017254	0.0078852	NA	NA	-0.0314	0.0418
rs1427499	-0.00639688	0.0186495	0.0389663	0.00523807	-0.0140876	0.014169	0.000945707	0.00144807	0.0028495	0.012747	0.0111049	0.01333	0.000523	0.0003826	0.003486	0.0021952	-0.0011	0.0005	-0.0056	0.0102
rs1496653	0.00905956	0.0185926	-0.00856925	0.00559317	-0.00863235	0.0163047	-0.00199502	0.00163118	0.017555	0.0127013	-0.0822701	0.014934	0.000295	0.0004225	0.0022946	0.0024643	0.0012	0.0006	0.0044	0.0086
rs150294	0.00292798	0.0173193	-0.0315616	0.00492036	-0.00612592	0.0130124	0.00124101	0.00134592	-0.00936405	0.0118266	-0.00833907	0.0117718	-0.000258	0.0003554	-0.0010858	0.0020475	-0.0004	0.0005	0.0218	0.0094
rs150420498	-0.0631623	0.0446826	-0.00157684	0.0110966	-0.105762	0.0489428	0.00160361	0.00439497	0.0448012	0.030825	0.100085	0.0412486	-0.001575	0.0012084	-0.007374	0.0068934	0.005	0.0018	0.0233	0.0297
rs1592757	-0.00348759	0.0180438	0.0288599	0.00509935	-0.0197118	0.0135588	0.00520137	0.00136982	0.000874578	0.0123251	0.0192927	0.0121495	-0.000178	0.0003702	-0.006038	0.0021073	0.0008	0.0005	0.018	0.0102
rs1613299	0.00580217	0.018364	-0.00975729	0.00509263	-0.017714	0.0133091	-0.000401866	0.00136876	-0.0017609	0.0125363	0.0885759	0.0121921	0.000345	0.0003711	0.008704	0.0021016	-0.0012	0.0005	-0.0156	0.0103
rs1635851	-0.0117473	0.0175021	0.00556278	0.00475955	-0.00167741	0.00919831	-0.00227411	0.00133082	0.00419227	0.0119683	0.0991613	0.0118912	0.000756	0.0003463	0.0032317	0.0020095	-0.0002	0.0005	-0.0105	0.0092
rs16891982	0.0625083	0.0706198	-0.0103558	0.0147526	0.252912	0.0342942	0.000839809	0.0041647	0.0922943	0.0481873	0.028652	0.0407515	0.000582	0.0010064	0.0034258	0.0061962	-0.0078	0.0014	0.0231	0.0223
rs17187183	0.00386805	0.0172974	-0.0261751	0.00480017	0.00456835	0.0128401	0.00452509	0.00132257	-0.0280402	0.0118114	0.0112398	0.0117044	0.001317	0.0003435	0.0002249	0.0019938	-0.0009	0.0005	-0.0086	0.0091
rs17728338	0.240034	0.0309154	-0.00922966	0.0113109	0.0348601	0.0340194	-0.00517891	0.00300491	0.0139951	0.02254	-0.0364175	0.0281456	-0.000185	0.0007487	0.0034314	0.0045273	0.0006	0.001	-0.0093	0.0191
rs1884634	0.0160001	0.0195076	-0.00257122	0.00495336	0.0134124	0.0171248	0.00196445	0.0016295	0.0416335	0.0132576	0.0660001	0.0146817	-0.000469	0.0004246	-0.0021642	0.0024493	0.0006	0.0006	0.0184	0.0113
rs2021511	-0.122081	0.0198092	-0.000360625	0.0167276	0.0127918	0.0150931	-0.00131731	0.00146517	0.00443484	0.0132985	-0.0102778	0.0125389	0.000327	0.0003942	0.0016898	0.0022456	0.0006	0.0006	0.0093	0.0108
rs203627	0.0263477	0.018731	0.0271362	0.00486018	-0.0170359	0.0132754	-0.000531927	0.00134074	0.0119585	0.0128171	-0.00405782	0.0123958	0.00034	0.0003655	-0.0009952	0.0020595	-0.0004	0.0005	-0.0111	0.0098
rs2119839	-0.0040988	0.0178204	0.0280899	0.00491444	0.00408046	0.015123	0.000901033	0.00134657	0.0033284	0.0121611	0.00688743	0.0117064	-0.000545	0.0003485	-0.0001691	0.0020277	0.001	0.0005	0.0021	0.0093
rs2155290	-0.0162555	0.0178426	0.0652569	0.00494567	-0.0222751	0.0135463	-0.00248869	0.00134926	0.0214975	0.0122075	0.00782173	0.0124006	-0.000281	0.0003528	0.0030678	0.0020348	0.0002	0.0005	0.0109	0.0094
rs2237895	0.0214962	0.0173797	-0.00141292	0.00553739	0.0211574	0.0135197	-0.00081665	0.00133027	0.00231762	0.0118777	0.094623	0.0118837	-0.000822	0.000371	-0.0010147	0.0020761	-0.0006	0.0005	0.0125	0.0102
rs2258238	0.00607268	0.0324539	-0.00115146	0.00732558	0.0290223	0.0224502	0.00250603	0.00214187	-0.00877563	0.0222905	0.122681	0.0188536	0.001812	0.00057	0.0002937	0.0032378	-0.0006	0.0007	-0.0213	0.0154
rs2277311	0.0389708	0.01761	0.0292525	0.00525897	-0.0101578	0.014879	0.000329733	0.00145588	0.0334845	0.0120493	1e-05	0.000340926	-0.000675	0.0003821	-0.0055336	0.0022215	0.0016	0.0005	0.0239	0.0106
rs2388642	-0.0111007	0.0175668	-0.00341382	0.00509695	0.00335756	0.0145014	0.000205075	0.00132275	0.0231344	0.012006	0.0640507	0.0120456	0.000543	0.0003677	0.0001792	0.0020693	0.0002	0.0005	-0.0064	0.0099
rs243061	0.0268002	0.0176578	0.0114323	0.00511731	-0.0109712	0.013094	0.00461325	0.00134379	-0.00458508	0.0120542	-0.0524173	0.0120516	-0.001487	0.0003503	-0.0039176	0.0020253	0.0005	0.0005	0.0064	0.0093
rs2546890	-0.16209	0.0175249	0.00470635	0.00471306	-0.0103174	0.0124827	0.000890714	0.00131248	0.00752268	0.0119194	-0.00154119	0.00876981	0.000137	0.0003545	-0.0010643	0.002013	-0.001	0.0005	-0.0021	0.0097
rs264921	0.00510394	0.0171897	-0.0305686	0.00478096	0.0243581	0.0132602	0.00360996	0.00131313	-0.00374745	0.0117541	-0.0116666	0.0112216	0.000552	0.0003458	0.0011386	0.0019866	-0.0004	0.0005	-0.0067	0.0092
rs2764261	-0.013025	0.0173723	-0.014642	0.00495174	0.0293976	0.0140141	0.00912633	0.00136054	0.0303217	0.0118951	-0.0196131	0.0122858	0.002172	0.0003637	-0.0039494	0.002084	-0.0011	0.0005	-0.0026	0.01
rs2796441	0.0203384	0.0174065	-0.000398279	0.0836262	0.000382727	0.0212052	-0.000624707	0.00133033	0.0166517	0.0118952	-0.0874678	0.0119521	-0.000247	0.0003628	-0.0015913	0.0020435	0.0001	0.0005	0.0133	0.01
rs2867105	0.0714338	0.0232301	-0.0188941	0.00627431	-0.0145428	0.0173236	-0.00199217	0.0017213	0.115752	0.016068	-0.0581835	0.0157758	-0.000318	0.0004546	-0.0083102	0.0026073	-0.0006	0.0007	0.0052	0.012
rs2867731	0.0245349	0.0182425	-0.0298125	0.00507988	0.00406134	0.0142084	0.000685746	0.00139859	-0.0200398	0.0124836	-0.0131152	0.012683	0.000267	0.0003628	-0.0017503	0.0021092	-0.0005	0.0005	0.0123	0.0097
rs28809490	0.0363659	0.020186	-0.0302267	0.00518223	0.0272824	0.014623	-0.00161831	0.00142183	-0.00572058	0.0138002	0.0203311	0.0129492	-0.001209	0.0004161	0.004113	0.0022218	-0.0002	0.0006	0.0009	0.0115
rs2892512	0.0140808	0.018297	0.0367897	0.00542419	-0.00665771	0.0144158	-0.000154771	0.00148465	0.00392391	0.0125039	0.00243862	0.0165704	-0.00063	0.0003814	-0.0065118	0.0022363	-0.0004	0.0005	0.009	0.0101
rs28998802	0.161415	0.0214213	-0.00574825	0.00691618	-0.0405979	0.0197796	-0.000167777	0.00191755	-0.0154208	0.0151609	0.0206227	0.0182128	-0.000831	0.0005248	0.0004606	0.0029575	-0.0001	0.0008	0.0199	0.0143
rs3217992	0.0362849	0.0176247	-0.00463432	0.00535942	-0.00116668	0.00821752	0.00210873	0.00136292	0.0177156	0.012044	0.0739695	0.0121423	-0.001364	0.0003578	8.6e-06	0.0020585	-0.0001	0.0005	-0.0008	0.0095
rs328902	-0.00504628	0.0187799	0.00595293	0.00566103	0.00570052	0.0146504	-0.00878858	0.0014168	0.00280139	0.0127993	-0.0114477	0.0126503	0.00031	0.0003736	-0.0052876	0.0021507	0.0003	0.0005	0.012	0.0099
rs340882	-0.0105539	0.0172697	-0.000694401	0.00692271	-0.0114667	0.0131138	-0.00298252	0.00135817	-0.00716361	0.0118047	-0.0763162	0.0123331	0.001162	0.000351	-0.0016132	0.0020459	-0.003	0.0005	-0.0212	0.0093
rs34715063	0.0350768	0.0283312	0.000981598	0.0071104	-0.0322034	0.020359	-0.00378234	0.00197353	-0.00733791	0.0193418	0.0868912	0.0176306	-6.5e-05	0.0005705	-0.0014569	0.003079	-0.0003	0.0008	0.0065	0.0158
rs34762587	-0.0168891	0.0180585	-0.0290936	0.00513469	0.00778442	0.0150379	-0.000235283	0.00141092	0.00459671	0.0123336	-0.00731106	0.0124202	0.00015	0.0003675	0.0052869	0.0021308	-0.0009	0.0005	0.0052	0.0097
rs35198068	-0.0169271	0.0214301	0.00475942	0.00566106	-0.0180927	0.0141995	0.00230658	0.001446	-0.0354686	0.0146758	0.300968	0.0124076	-0.000116	0.0003903	-0.0067867	0.0022177	-0.0003	0.0006	-0.0002	0.0106
rs35580723	0.0109924	0.0194125	0.0312765	0.00535938	-0.0368802	0.0145493	0.0014274	0.00143638	0.00791222	0.0132605	0.00719962	0.0129044	-0.000503	0.0003744	0.0038117	0.0021658	-0.0005	0.0005	0.0079	0.0098
rs359239	0.0242334	0.0175121	-0.0278974	0.00488484	0.0140098	0.013624	0.0016578	0.00133453	-0.00204771	0.0119755	-0.0224166	0.0121455	0.000144	0.0003544	-0.0018966	0.0020432	0.0009	0.0005	-0.0179	0.0097
rs3763342	0.225834	0.0255348	0.00611622	0.00793445	-0.0125934	0.0192508	-0.00153541	0.0019696	0.00781878	0.0185167	-0.00772214	0.0167814	0.000276	0.00051	-0.0023421	0.0029556	-0.0006	0.0007	0.0015	0.0135
rs3781411	-0.0307127	0.0225316	-0.0111722	0.00746703	0.0216229	0.0208671	0.0125792	0.00199721	-0.00959899	0.0153981	0.0177763	0.0185187	0.000117	0.0005037	-0.002653	0.0029987	-0.0032	0.0008	-0.0081	0.0134
rs3783177	-0.0219793	0.0207727	-0.0349686	0.00564539	-0.00709148	0.0141238	-0.00283548	0.00154554	-0.00044577	0.0142069	-0.00774471	0.0134141	9.1e-05	0.0004133	0.0016648	0.0023537	-0.0004	0.0006	-0.0019	0.0109
rs40270	-0.0189979	0.0188232	0.000925572	0.00492069	0.000854835	0.046396	-0.00108848	0.00156406	-0.00361173	0.0128622	-0.0648825	0.0142507	0.000327	0.0004052	-0.0076112	0.0023698	-0.0019	0.0006	0.008	0.0108
rs4234731	-0.00121583	0.0174164	0.0024381	0.00542955	-0.0254479	0.0135831	0.0019931	0.00134566	0.00735261	0.0119095	-0.0956329	0.0122012	0.000275	0.0003512	-0.0023521	0.0020345	-0.0004	0.0005	-0.0175	0.0092
rs465646	-0.0615431	0.0213265	0.0527777	0.00661246	0.0172755	0.018604	-0.00572045	0.00179643	0.00887096	0.014777	0.0299133	0.0163914	0.000428	0.0004649	0.0003691	0.002711	0.001	0.0007	0.0152	0.0124
rs4688760	0.00217847	0.0182535	-7.05e-05	0.00198675	0.00361227	0.0162702	0.00120795	0.00142271	0.0352357	0.0125016	-0.0595543	0.012864	0.000349	0.0003844	-0.0005509	0.0021977	-0.0013	0.0005	-0.0121	0.0104
rs476828	0.0410229	0.0220078	-0.000911736	0.00689492	0.019295	0.0155512	-0.0044115	0.00154684	0.102632	0.0147713	0.0600345	0.0138528	0.001122	0.0004061	-0.0077953	0.0023278	-0.0013	0.0006	-0.0094	0.0106
rs4788456	-0.0204014	0.018249	-0.0300731	0.0051504	0.0214652	0.0145338	-0.00352333	0.00141423	-0.037345	0.0125093	-0.0165978	0.0123283	-0.000317	0.0003692	-0.0012409	0.0021318	0.0008	0.0005	-0.006	0.0098
rs4889634	-0.0394108	0.0176578	0.000339102	0.00241213	0.0057391	0.0148996	-0.00299905	0.00135924	-0.0254937	0.0120731	-0.019733	0.0121026	-0.000275	0.0003643	0.0026101	0.0020877	0.0013	0.0005	0.0048	0.01
rs515071	0.0118427	0.0213375	0.0060897	0.00601702	0.0213125	0.015688	-0.00198265	0.00154106	0.0322014	0.0145752	-0.0862448	0.0140667	0.000503	0.0004145	0.0022263	0.0023587	0.0001	0.0006	0.0003	0.0115
rs5215	0.00504236	0.0171959	-0.0133793	0.00499253	-0.00446998	0.0120949	0.00120809	0.00137053	0.00749595	0.0117591	0.07284	0.0122249	1.2e-05	0.0003563	-0.0004213	0.0020657	-0.0017	0.0005	-0.0009	0.0094
rs528301	0.019849	0.0179464	-0.0333948	0.00480178	0.0114929	0.0134065	0.00159629	0.00132035	0.00725269	0.0122693	0.000322748	0.0106395	0.000275	0.0003495	-0.0056425	0.0019994	0	0.0005	-0.0019	0.0093
rs56081685	-0.00182865	0.0182869	-0.0287404	0.00516451	0.0409454	0.0143517	0.00197293	0.00141853	0.0158298	0.0124913	0.0165196	0.0131059	6.2e-05	0.0003834	0.0022795	0.0021767	-0.0003	0.0005	-0.0044	0.0106
rs591988	0.0165106	0.018702	0.0319416	0.00550541	-0.0189712	0.014567	0.00157271	0.00148877	-0.0154223	0.012779	0.00546583	0.0134023	0.00053	0.0003831	-0.0019027	0.0022361	-0.0012	0.0005	-0.0254	0.0101
rs62261725	-0.0350187	0.0179013	-0.0410773	0.00511637	0.0314711	0.0144097	0.00129935	0.00140394	-0.059468	0.0122706	-0.0263481	0.0125488	-0.000144	0.0003659	-0.0029029	0.0021243	0.0011	0.0005	0.0131	0.0097
rs62397688	-0.0310597	0.0304112	0.0177531	0.0124596	0.0154548	0.0414862	0.00444157	0.00341335	-0.00362691	0.0207911	0.137391	0.0303011	0.001686	0.0007853	-0.0040075	0.0049482	-0.0001	0.0012	-0.0154	0.0205
rs62443225	0.189129	0.0310178	-0.00900422	0.00866077	0.0080642	0.0300904	0.00373071	0.00234272	-0.012338	0.0223352	0.00967544	0.0252516	0.00182	0.0007624	0.005794	0.0038114	-0.0013	0.0009	-0.027	0.0208
rs62493380	0.0226569	0.0329432	-0.0143457	0.00745791	0.00720518	0.0217293	0.00303394	0.00198191	-0.0542927	0.0225666	-0.0882993	0.0187192	-3e-06	0.0005447	-0.0012434	0.0030595	0.001	0.0008	0.0119	0.0146
rs6667222	-0.0178787	0.019837	0.0121595	0.00546819	0.0195642	0.0157165	0.00873051	0.00151739	0.0337514	0.0135603	0.0119001	0.0145118	0.000385	0.0003955	0.0026736	0.0022907	0.0004	0.0006	-0.0062	0.0105
rs6712203	-0.0165822	0.0179169	0.00126975	0.00832677	-0.00155922	0.0111312	-0.00189863	0.00137053	0.0344611	0.012199	-0.0821571	0.0124357	2e-05	0.0003625	-0.0046067	0.00209	0.0011	0.0005	-0.0158	0.0099
rs67131976	0.00246152	0.0227867	0.00175238	0.0069847	-0.00734692	0.0163613	-0.00018506	0.00173049	-0.0184047	0.0155148	0.137382	0.0150731	-0.000536	0.0004501	-0.000466	0.0026061	0.0021	0.0006	-0.0034	0.0121
rs6777684	0.00655744	0.0177545	0.0023638	0.00473467	-0.00829834	0.0126372	0.00165516	0.00135198	-0.015264	0.0121183	-0.0542454	0.0122117	-0.000266	0.0003518	-0.0029609	0.0020475	0.0097	0.0005	0.0013	0.0094
rs6780171	0.0247227	0.0186152	-0.00202353	0.00441211	-0.00835722	0.0135338	-0.00226393	0.00141791	-0.011454	0.0127134	0.124012	0.0125653	-0.000385	0.000372	-0.0021722	0.0021504	-0.0004	0.0005	-0.0125	0.0099
rs6909442	0.123552	0.0180376	0.00250107	0.00630278	-0.00665771	0.014163	0.000344425	0.00147807	0.0145662	0.0125246	0.00249728	0.0128408	-3.4e-05	0.000397	-0.0005734	0.0022713	0.0004	0.0006	0.012	0.011
rs6933319	0.378728	0.0391666	-0.000893199	0.0153175	0.0230511	0.0357614	0.00138171	0.00323185	0.0706427	0.0303151	0.0436248	0.0305131	-0.000626	0.0008996	0.0008532	0.0049505	0.0016	0.0012	0.0081	0.0248
rs7018475	-0.0121924	0.0191382	0.00932534	0.00542981	-0.00191183	0.0136732	0.000395657	0.00150338	0.00625988	0.0130918	0.0986116	0.0132942	0.000684	0.0004154	0.0004839	0.0023098	-0.0002	0.0006	-0.0126	0.0107
rs712304	0.0871285	0.0173126	0.000442942	0.00487473	-0.010119	0.0127583	-0.000169589	0.0013425	0.0197557	0.0118143	0.0107358	0.0126163	-4.1e-05	0.000349	-0.0001157	0.0020269	-0.0007	0.0005	0.0063	0.0093
rs71480157	-0.047921	0.0244458	-0.0350554	0.00626397	0.0138193	0.0188337	0.00269979	0.00171603	-0.11136	0.0170306	-0.0149025	0.0156864	-6.9e-05	0.0004629	0.0137213	0.0026286	-0.0006	0.0007	0.0013	0.0128
rs7218019	-0.0470313	0.025155	-0.0378573	0.00677447	0.027877	0.0196028	-0.00190649	0.00183609	-0.00999056	0.0171927	-0.0225131	0.0166835	0.000723	0.0004966	-0.0078879	0.0028274	-0.0015	0.0008	-0.0167	0.0136
rs72802358	-0.0028973	0.0289846	0.000500195	0.0204645	0.0249384	0.0227077	-0.00177953	0.00218202	-0.0249248	0.0198254	-0.131311	0.0208607	-0.001104	0.0005937	-0.0010966	0.0033636	-0.0022	0.0009	0.0195	0.0163
rs72892910	0.00394683	0.0212854	-0.00135283	0.00529654	0.0242656	0.0184233	-0.00161283	0.00174451	0.0928366	0.0143112	0.0643474	0.0155974	0.000591	0.0004592	0.0028932	0.0026649	0.0062	0.0006	-0.031	0.0127
rs73121433	0.0293608	0.0216344	0.040407	0.00660419	-0.00766248	0.0164325	0.00181429	0.00177763	0.0173287	0.0147847	-0.0089689	0.0151521	-0.000274	0.0004655	-0.0019065	0.002721	0.0005	0.0007	-0.0042	0.0127
rs7333559	-0.0032386	0.0232953	0.0328911	0.00595014	0.000620208	0.0426583	-0.00173415	0.00161735	-0.0107241	0.015924	0.00605165	0.0146139	6.8e-05	0.0004563	-0.0007755	0.0025239	0.0004	0.0006	-0.0105	0.012
rs74787141	0.3953	0.0282014	0.0089727	0.00964865	-0.00479588	0.0204856	-0.00192528	0.00255227	0.0384707	0.0216877	-0.019045	0.0224855	-0.000434	0.000665	-0.0053706	0.0038207	-0.0008	0.0009	0.0194	0.0169
rs763053	0.0284813	0.0180655	-0.0338462	0.00575692	0.0174473	0.016841	0.00125081	0.00157913	-0.0228435	0.0123472	0.00173489	0.0190931	0.000732	0.0004188	0.000326	0.0024477	-0.0023	0.0006	-0.0131	0.0115
rs76343304	-0.234801	0.0352847	0.0194076	0.0117024	-0.0283744	0.0308627	0.00416644	0.00317088	0.011709	0.0226034	0.0170518	0.0318768	0.000792	0.0008241	-0.0026176	0.0047322	0	0.0009	0.0004	0.0216
rs7690916	-0.0165765	0.0171968	0.000589866	0.00361829	0.074553	0.0133907	-0.000522096	0.0013266	0.0121119	0.0117648	0.00116532	0.0140078	-0.001054	0.0003427	-0.0017803	0.0019966	-0.0006	0.0005	0.0137	0.0091
rs77464186	-0.0234742	0.0202919	0.00815803	0.00662395	-0.0435499	0.0184921	0.00278451	0.0018176	0.0429603	0.013717	-0.116539	0.0168524	0.000248	0.0004616	-0.0034522	0.0027242	-0.0008	0.0007	-0.0065	0.0123
rs77878475	-0.00293005	0.0293523	-0.0558721	0.0092343	0.0129549	0.0292194	-0.00240902	0.00245885	-0.0205334	0.0202254	0.0314014	0.0237061	-5.3e-05	0.0007647	-0.0003859	0.0039314	-0.0003	0.0011	0.0076	0.0232
rs780093	-0.0431035	0.0180126	0.00445076	0.00540904	0.0277397	0.0136585	-0.000956459	0.00135076	0.0128376	0.0123035	-0.0768201	0.0121574	0.004585	0.0003554	0.0163955	0.0020405	0.0052	0.0005	-0.0455	0.0095
rs7895525	0.00491444	0.0188652	0.00409206	0.00557191	-0.0221331	0.0152734	0.000622863	0.0015356	-0.0200115	0.0129022	0.0797084	0.0136594	-0.000105	0.0004087	0.0010319	0.0023637	-0.0003	0.0006	0.0064	0.0111
rs7969559	0.0117024	0.0179063	0.0301794	0.00532422	-0.0031309	0.0120141	0.001403	0.00146751	-0.0096842	0.0122339	0.0246832	0.0133171	0.000722	0.0003803	0.0074232	0.0022087	-0.0001	0.0005	0.0018	0.0102
rs899632	0.0204637	0.0179822	-0.0356049	0.00492144	0.0411519	0.0138032	0.00319634	0.00135283	-0.0142023	0.0122762	0.00273107	0.0145986	-0.000147	0.0003517	0.0048335	0.0020376	-0.0004	0.0005	0.0073	0.0094
rs9379084	-0.0152027	0.0275448	-0.0025991	0.00814674	0.0382937	0.0225524	0.00412563	0.00211855	-0.0238631	0.0188015	-0.135835	0.0208845	-0.001458	0.0005564	0.0060778	0.0032282	0.0008	0.0007	0.0099	0.0148
rs9465236	0.0193939	0.0180881	0.0301866	0.00488259	-0.00648136	0.0127782	0.0013092	0.00132405	-0.00881684	0.0123822	-0.00372332	0.0109614	-0.000576	0.0003473	-0.0061045	0.0020005	0.001	0.0005	0.0121	0.0092
rs9527811	0.0126304	0.0328221	0.0565153	0.00986587	-0.0366017	0.0272555	-0.00142099	0.00264611	-0.0194803	0.0226286	0.0143462	0.0256801	0.000533	0.0006748	-0.0084849	0.0039509	-0.0004	0.0009	0.0022	0.0177
rs963354	0.00802413	0.0186403	-0.0329081	0.00513045	0.015691	0.0146944	0.00424337	0.00140449	0.000221891	0.0127444	0.00869727	0.0136067	0.000239	0.0003742	-0.0006164	0.0021303	-0.001	0.0005	-0.016	0.0099
Note: The NA indicating a missing value in the harmonzing step.
